# Supplementary material for: Reduction of the Vertebral Bone Mineral Density in Patients with Hodgkin Lymphoma Correlates with Their Age and the Treatment Regimen They Received
Source: Cancers (Basel). 2022 Jan 19;14(3):495. doi: 10.3390/cancers14030495 (PMC8833719; doi:10.3390/cancers14030495)
Supplement: Supplementary file 1 [file cancers-14-00495-s001.zip]

Archive with 1 entries (1 files):
- cancers-1546300-supplementary.pdf
